# Supplementary material for: Exogenous oxytocin increases gaze to humans in male cats
Source: Sci Rep. 2024 Apr 18;14:8953. doi: 10.1038/s41598-024-59161-w (PMC11026458; doi:10.1038/s41598-024-59161-w)
Supplement: Supplementary file 1 — Supplementary Tables. [file 41598_2024_59161_MOESM1_ESM.xlsx]

## Sheet: Table S1
Table S1. Participants
ID	Owners_Sex	Owners_Age	Cats_Sex	Cats_Age(Month)	Period_of_Breeding(Month)	Breed
1	Male	39	Male	82	81	Mixed breed
2	Female	35	Male	54	50	Mixed breed
3	Female	52	Male	92	90	Mixed breed
4	Female	52	Female	110	106	Mixed breed
5	Female	50	Female	65	60	Mixed breed
6	Female	43	Female	48	12	Mixed breed
7	Male	29	Male	59	55	British Shorthair
8	Female	44	Female	30	6	Mixed breed
9	Female	45	Female	20	7	Mixed breed
10	Female	42	Male	28	26	Mixed breed
11	Female	66	Male	67	64	Mixed breed
12	Female	35	Male	127	125	Mixed breed
13	Female	44	Female	18	16	Mixed breed
14	Female	75	Male	30	27	Mixed breed
15	Female	48	Female	46	43	Mixed breed
16	Female	36	Male	34	32	Mixed breed
17	Female	36	Male	36	32	Mixed breed
18	Female	40	Male	94	91	Mixed breed
19	Female	40	Male	120	117	Mixed breed
20	Female	40	Male	132	128	Mixed breed
21	Female	51	Male	32	30	Mixed breed
22	Female	50	Male	23	20	Mixed breed
23	Female	43	Female	66	36	American Shorthair
24	Female	42	Female	144	141	Mixed breed
25	Female	42	Female	120	36	Mixed breed
26	Female	45	Female	140	137	Mixed breed
27	Female	62	Female	60	24	Mixed breed
28	Female	55	Female	96	94	Mixed breed
29	Female	53	Female	62	14	Mixed breed
30	Female	51	Female	15	9	Mixed breed

## Sheet: Table S2
Table S2. Raw data before processing
ID	Trial	Sex	Condition	Participant	Duration of gaze(sec)	Duration of touch(sec)	Number of talk	Duration of proximity(sec)
1	1	Male	OT	Owner	6.33	0	0	38.62
1	1	Male	OT	Stranger	1.62	0	0	288.899
1	2	Male	Saline	Owner	1.83	4.05	0	75.227
1	2	Male	Saline	Stranger	0.71	0	1	68
2	1	Male	OT	Owner	7.75	80.03	4	146.61
2	1	Male	OT	Stranger	2.61	17.04	0	189.019
2	2	Male	Saline	Owner	2.84	103.333	6	190.696
2	2	Male	Saline	Stranger	0.57	27.53	2	32.63
3	1	Male	Saline	Owner	8.96	0	1	56.32
3	1	Male	Saline	Stranger	25.044	1.19	2	46.14
3	2	Male	OT	Owner	4.63	0	0	3.51
3	2	Male	OT	Stranger	8.07	15.4	0	70.339
4	1	Female	Saline	Owner	1.89	9.5	1	71.83
4	1	Female	Saline	Stranger	3.36	12.62	0	82.003
4	2	Female	OT	Owner	1.61	39.145	1	104.39
4	2	Female	OT	Stranger	1.78	71.11	0	111.06
5	1	Female	Saline	Owner	8.993	391.448	9	567.595
5	1	Female	Saline	Stranger	8.37	0	1	423.151
5	2	Female	OT	Owner	4.8	218.261	7	272.46
5	2	Female	OT	Stranger	8.662	83.618	10	168.46
6	1	Female	OT	Owner	1.63	0	0	0.74
6	1	Female	OT	Stranger	1.96	0	0	3.72
6	2	Female	Saline	Owner	11.32	13.22	0	326.5
6	2	Female	Saline	Stranger	6.17	51.15	0	479.217
7	1	Male	OT	Owner	10.05	1.15	0	147.356
7	1	Male	OT	Stranger	9.72	0	0	37.177
7	2	Male	Saline	Owner	11.16	0	0	16.87
7	2	Male	Saline	Stranger	4.652	0	0	234.8
8	1	Female	Saline	Owner	11.66	11.54	0	295.04
8	1	Female	Saline	Stranger	24.47	0	0	203.1
8	2	Female	OT	Owner	5.154	16.92	1	45.16
8	2	Female	OT	Stranger	0	0	0	0
9	1	Female	Saline	Owner	52.493	22.74	38	438.219
9	1	Female	Saline	Stranger	45.042	0	6	106.27
9	2	Female	OT	Owner	27.11	0	0	18.98
9	2	Female	OT	Stranger	4.371	0	0	0.82
10	1	Male	OT	Owner	2.71	0	1	0
10	1	Male	OT	Stranger	4.25	8.59	0	43.63
10	2	Male	Saline	Owner	1.18	0	0	69.459
10	2	Male	Saline	Stranger	4.88	11.3	0	42.86
11	1	Male	OT	Owner	43.13	0	2	82.53
11	1	Male	OT	Stranger	26.94	0	2	8.69
11	2	Male	Saline	Owner	1.111	0	0	4.71
11	2	Male	Saline	Stranger	0.45	0	0	13.77
12	1	Male	OT	Owner	251.408	20.88	153	906.07
12	1	Male	OT	Stranger	101.8	18.82	52	309.13
12	2	Male	Saline	Owner	22.76	0	16	36.67
12	2	Male	Saline	Stranger	3.53	0	3	0
13	1	Female	OT	Owner	27.034	434.16	0	435
13	1	Female	OT	Stranger	28.614	1315.49	4	1324.41
13	2	Female	Saline	Owner	9.11	461.97	0	462.87
13	2	Female	Saline	Stranger	19.93	1365.81	0	1369.63
14	1	Male	Saline	Owner	0.43	0	0	7.59
14	1	Male	Saline	Stranger	3.08	0	2	74.26
14	2	Male	OT	Owner	17.95	0	0	530.98
14	2	Male	OT	Stranger	26.14	0	0	115.63
15	1	Female	Saline	Owner	5.19	5.91	10	392.17
15	1	Female	Saline	Stranger	87.46	0	29	344.76
15	2	Female	OT	Owner	1.52	0	4	314.37
15	2	Female	OT	Stranger	6.29	3.98	6	61.96
16	1	Male	Saline	Owner	67.44	35.72	18	496.51
16	1	Male	Saline	Stranger	79.12	0	4	97.11
16	2	Male	OT	Owner	5.99	0	0	0.87
16	2	Male	OT	Stranger	16.5	21.49	0	84.23
17	1	Male	Saline	Owner	74.281	7.27	16	134.909
17	1	Male	Saline	Stranger	57.8	0	2	100.05
17	2	Male	OT	Owner	257.07	0	0	48.17
17	2	Male	OT	Stranger	171.823	0	1	20.28
18	1	Male	OT	Owner	5.05	1.2	7	26.62
18	1	Male	OT	Stranger	4.5	8.83	10	25.61
18	2	Male	Saline	Owner	2.17	4.55	5	35.44
18	2	Male	Saline	Stranger	0.597	2.66	3	17.54
19	1	Male	OT	Owner	7.42	42.31	2	145.49
19	1	Male	OT	Stranger	14.64	8.92	3	27.56
19	2	Male	Saline	Owner	0	0	1	0
19	2	Male	Saline	Stranger	0	0	1	0
20	1	Male	Saline	Owner	8.14	294.09	0	324.05
20	1	Male	Saline	Stranger	4.13	0	0	27.47
20	2	Male	OT	Owner	0.9	11.77	0	13.9
20	2	Male	OT	Stranger	0	0	0	0
21	1	Male	Saline	Owner	13.97	16.73	5	68.73
21	1	Male	Saline	Stranger	8.337	25.57	0	46.18
21	2	Male	OT	Owner	27.18	0	0	0
21	2	Male	OT	Stranger	66	0	0	3
22	1	Male	OT	Owner	21.89	47.45	2	101.35
22	1	Male	OT	Stranger	50.15	36.88	1	318.65
22	2	Male	Saline	Owner	10.14	0	2	291.77
22	2	Male	Saline	Stranger	6.99	0.72	0	22.36
23	1	Female	Saline	Owner	1.01	0	1	0
23	1	Female	Saline	Stranger	2.95	0	1	0.7
23	2	Female	OT	Owner	0	0	0	0
23	2	Female	OT	Stranger	0	0	0	0
24	1	Female	OT	Owner	10.2	0	4	473.95
24	1	Female	OT	Stranger	13.05	40.19	6	566.33
24	2	Female	Saline	Owner	20.089	452.32	3	969.08
24	2	Female	Saline	Stranger	27.25	125.64	2	600.1
25	1	Female	OT	Owner	28.5	845.61	6	987.099
25	1	Female	OT	Stranger	21	334.44	4	728.839
25	2	Female	Saline	Owner	0.6	0	0	35.61
25	2	Female	Saline	Stranger	0	0	0	0
26	1	Female	OT	Owner	27.91	6.56	3	36.27
26	1	Female	OT	Stranger	5.74	10.97	1	167.072
26	2	Female	Saline	Owner	6	15.36	2	468
26	2	Female	Saline	Stranger	5.83	456.06	1	938.667
27	1	Female	Saline	Owner	3.81	51.908	0	392.29
27	1	Female	Saline	Stranger	44.6	3.91	0	69
27	2	Female	OT	Owner	2.74	10.94	0	94.73
27	2	Female	OT	Stranger	4.345	11.55	0	66.05
28	1	Female	Saline	Owner	0.8	0	0	10.82
28	1	Female	Saline	Stranger	0	4.199	0	20.86
28	2	Female	OT	Owner	0	0	0	0
28	2	Female	OT	Stranger	0	0	0	0
29	1	Female	Saline	Owner	35.86	40.075	17	237.52
29	1	Female	Saline	Stranger	19.438	8.79	14	58.47
29	2	Female	OT	Owner	22.56	403.18	11	500.87
29	2	Female	OT	Stranger	9.13	1.86	3	606.16
30	1	Female	OT	Owner	24.26	40.48	0	465.13
30	1	Female	OT	Stranger	37.45	19.36	0	70.46
30	2	Female	Saline	Owner	0	9.16	0	29.179
30	2	Female	Saline	Stranger	0.43	0	0	0

## Sheet: Table S3
Table S3. Raw data before processing about duration of Gaze to the camera
ID	Trial	Sex	Condition	Duration of gaze to the camera (sec)
1	1	male	OT	0.48
1	2	male	Saline	0
2	1	male	OT	0
2	2	male	Saline	0
3	2	male	OT	0
3	1	male	Saline	0.75
7	1	male	OT	0
7	2	male	Saline	5.11
10	1	male	A OT	1.57
10	2	male	OT	0
11	1	male	OT	0
11	2	male	Saline	0
12	1	male	OT	0
12	2	male	Saline	0
14	2	male	OT	0
14	1	male	Saline	0
16	2	male	OT	0
16	1	male	Saline	1.87
17	2	male	OT	11.2
17	1	male	Saline	3.35
18	1	male	OT	0.81
18	2	male	Saline	0.66
19	1	male	OT	1.6
19	2	male	Saline	0
20	2	male	OT	0
20	1	male	Saline	0
21	2	male	OT	1.31
21	1	male	Saline	2.07
22	1	male	OT	0.99
22	2	male	Saline	4.96
